# Supplementary material for: Proteomic Analysis of Proteins Related to Defense Responses in Arabidopsis Plants Transformed with the rolB Oncogene
Source: Int J Mol Sci. 2023 Jan 18;24(3):1880. doi: 10.3390/ijms24031880 (PMC9915171; doi:10.3390/ijms24031880)
Supplement: Supplementary file 1 [file ijms-24-01880-s001.zip]

Archive with 1 entries (1 files):
- ijms-2108519-supplementary.pdf
